# Supplementary material for: miRNA-200c-3p targets talin-1 to regulate integrin-mediated cell adhesion
Source: Sci Rep. 2021 Nov 3;11:21597. doi: 10.1038/s41598-021-01143-3 (PMC8566560; doi:10.1038/s41598-021-01143-3)
Supplement: Supplementary file 2 — Supplementary Tables. [file 41598_2021_1143_MOESM2_ESM.xlsx]

## Sheet: Table S1
Table S1. Raw data for Figure 1
A	Cont. vec.	clone 1	clone 2	clone 3
	1	0.82673	0.659666	0.510516
	1	0.803337	0.635864	0.724141
	1	0.713003	0.545206	0.789813
B	Cont. vec.	clone 1	clone 2	clone 3
	1	2.69894	2.61775	2.69526
	1	3.15046	2.59249	3.38642
	1	3.40406	3.07097	2.25353
C	Cont. vec.	clone 1	clone 2	clone 3
	1	1.78015	1.68366	1.59012
	1	1.66419	1.96191	1.86014
	1	1.56224	1.48969	1.58577
D	Cont. vec.	clone 1	clone 2	clone 3
	1	91.8122	98.6349	69.0801
	1	96.8639	112.204	50.9202
	1	97.9582	143.85	63.9555
E	Cont. vec.	clone 1	clone 2	clone 3
	1	0.719478	0.822509	0.905124
	1	0.456491	0.489153	0.426314
	1	0.505354	0.528501	0.52311
F	Cont. vec.	clone 1	clone 2	clone 3
	1	0.408804	0.388605	0.383892
	1	0.606113	0.544183	0.493322
	1	0.605319	0.551313	0.607011
	1	0.574593	0.665404	0.536037
	1	0.68	0.60182	0.49855

## Sheet: Table S2
Table S2. Raw data for Figure 2E
Cont. vec.	miR-200c-3p pmiRZip	miR-200c-3p mimic
8.92607	31.9778	1.76667
8.20231	28.6166	2.22727
7.78909	25.0071	2.29091
10.9875	16.02	4.03889
14.65	15.6364	3.225
10.9143	19.7455	3.25556

## Sheet: Table S3
Table S3. Raw data for Figure 3B
Cont. vec.	miR-200c-3p pmiRZip	miR-200c-3p mimic
44.4681	89.25	20.093
48.6389	69.2083	26.7586
47.6061	81.3158	20.6562

## Sheet: Table S4
Table S4. Raw data for Figure 4
A	Cont. vec.	miR-200c-3p pmiRZip	miR-200c-3p mimic
	1	6.6336	0.316924
	1	6.93801	0.319122
	1	6.51244	0.194712
	1	6.33481	0.208779
	1	6.65242	0.216692
	1	7.06707	0.38946
	1	7.00552	0.446135
	1	7.04232	0.254841
	1	6.586	0.173818
	1	7.20312	0.283438
	1	6.82548	0.191149
	1	7.26766	0.0800126
C	Cont. vec.	miR-200c-3p pmiRZip	miR-200c-3p mimic
	1	1.97379	0.613178
	1	1.95448	0.58845
	1	1.97162	0.569531

## Sheet: Table S5
Table S5. Raw data for Figure S2
A	Cont. vec.	miR-200c-3p pmiRZip
	2.53267e-05	2.47822e-05
	3.70835e-05	3.34537e-05
	2.94918e-05	3.76192e-05
B	Cont. vec.	miR-200c-3p pmiRZip
	7.64873e-06	1.07604e-05
	6.23278e-06	8.63e-06
	5.34953e-06	6.50412e-06
C	Cont. vec.	miR-200c-3p pmiRZip
	4.0128e-05	3.194e-05
	5.2409e-05	5.1912e-05
	3.7431e-05	4.1679e-05
D	Cont. vec.	miR-200c-3p pmiRZip
	5.7556e-06	7.6513e-06
	5.3092e-06	5.0978e-06
	9.0471e-06	8.4603e-06

## Sheet: Table S6
Table S6. Raw data for Figure S3
A	TLN1	TLN2
	0.0435619	0.0011259
	0.0585522	0.00194728
	0.060459	0.00152224
	0.062493	0.00194114
	0.0604968	0.00200133
	0.0248375	0.0011247
	0.0311992	0.00123769
	0.027458	0.000969336
B	Cont. vec.	clone 1	clone 2	clone 3
	1	1.42062	1.66155	1.91869
	1	1.20178	1.57562	2.33801
	1	0.971974	1.27724	1.95243
C	Cont. vec.	clone 1	clone 2	clone 3
	1	0.378057	0.483536	0.425373
	1	0.677818	0.716794	0.572711
	1	0.48269	0.615603	0.607519
	1	0.648315	0.829806	0.613016
	1	0.714634	0.771061	0.647542

## Sheet: Table S7
Table S7. Raw data for Figure S4
A	HEK	HCT	LNC
	2.22e-05	0.0734095	0.028147
	2.08e-05	0.0684284	0.026408
	2.13e-05	0.0598354	0.024159
	8.74e-06	0.0698431	0.039876
	8.51e-06	0.0660386	0.026939
	8.77e-06	0.0668995	0.026055
B	Cont. vec.	miR-200c-3p pmiRZip
	0.044071	0.0179473
	0.022938	0.016645
	0.023353	0.0175939
	0.032281	0.0242087
	0.027719	0.0220294
	0.027431	0.0218796
	0.031055	0.0242519
	0.024216	0.0238962
	0.024638	0.023642
C	Cont. vec.	miR-200c-3p pmiRZip
	0.017857	0.013915
	0.016309	0.0124931
	0.015616	0.0129128
	0.019361	0.0148279
	0.017592	0.0137552
	0.017366	0.013904

## Sheet: Table S8
Table S8. Raw data for Figure S5
A (ZEB1)	Cont. vec.	miR-200c-3p pmiRZip
	0.001742	0.004958
	0.001583	0.005013
	0.001595	0.004863
	0.003367
	0.003229
	0.003068
A (TLN1)	Cont. vec.	miR-200c-3p pmiRZip
	0.027119	0.039409
	0.027818	0.038773
	0.02539	0.038286
	0.023478
	0.022872
	0.02276
B (ZEB1)	Cont. vec.	miR-200c-3p pmiRZip
	5.758e-05	7.87e-05
	6.63e-05	8.42e-05
	3.299e-05	8.87e-05
	6.636e-05	0.00011
	6.851e-05	0.000165
	5.097e-05	0.000139
B (TLN1)	Cont. vec.	miR-200c-3p pmiRZip
	0.0199381	0.022525
	0.0177309	0.024843
	0.0195073	0.025012

## Sheet: Table S9
Table S9. Raw data for Figure S6
A	Cont. vec.	miR-200c-3p pmiRZip
	1	1.13739
	1	1.15927
	1	1.08567
	1	1.11127
	1	1.13201
	1	1.07485
B	Cont. vec.	miR-200c-3p pmiRZip
	1	1.59872
	1	1.43907
	1	1.45863
	1	1.35819
	1	1.4577
	1	1.52458

## Sheet: Table S10
Table S10. Raw data for Figure S7
A	Cont. vec.	miR-200c-3p pmiRZip	miR-200c-3p mimic
	53.4164	73.0811	17.9194
	55.0981	81.4261	28.7778
	48.3581	62.8792	23.6781
	44.994	75.3664	19.7519
	44.1662	76.9288	31.1527
	47.4255	76.5319	25.093
	42.5322	60.1623	15.0836
	41.3718	57.3913	21.8604
	43.5357	68.3337	16.0804
	60.0377
	65.2247
	66.2861
	72.5563
	70.0453
	66.3506
	63.8977
	63.444
	61.9006
B (Cont. vec.)	mIgG1	b1	a5
	53.4164	50.2758	50.5396
	55.0981	28.7608	42.1911
	48.3581	30.6465	45.634
	44.994	38.2923	37.7543
	44.1662	34.294	39.4512
	47.4255	28.3198	30.857
	42.5322	22.9253	40.6855
	41.3718	28.1608	31.3812
	43.5357	24.8469	30.5578
	60.0377	19.9895	9.70524
	65.2247	17.2368	14.1575
	66.2861	14.852	16.6081
	72.5563	15.2744	15.2979
	70.0453	11.5293	16.2474
	66.3506	15.4664	14.3412
	63.8977	20.2105	10.8841
	63.444	17.006	16.4328
	61.9006	12.7316	14.1911
B (miR-200c-3p pmiRZip)	mIgG1	b1	a5
	73.0811	18.2971	24.8693
	81.4261	45.6195	30.0767
	62.8792	30.2949	26.8692
	75.3664	30.8425	26.6517
	76.9288	32.1568	20.8769
	76.5319	29.8561	27.4627
	60.1623	28.0844	39.1137
	57.3913	29.1266	21.3995
	68.3337	34.4539	20.1058
B (miR-200c-3p mimic)	mIgG1	b1	a5
	17.9194	7.25814	9.69145
	28.7778	6.45872	8.96871
	23.6781	5.6177	9.84374
	19.7519	7.36865	7.6258
	31.1527	9.91801	9.52792
	25.093	7.66729	9.65943
	15.0836	12.9296	8.30916
	21.8604	5.39713	9.38704
	16.0804	6.15864	16.1441

[truncated: 1 more sheets: Table S11]
